# Supplementary material for: Sweet corn association panel and genome-wide association analysis reveal loci for chilling-tolerant germination
Source: Sci Rep. 2024 May 11;14:10791. doi: 10.1038/s41598-024-61797-7 (PMC11088700; doi:10.1038/s41598-024-61797-7)
Supplement: Supplementary file 1 — Supplementary Table S1. [file 41598_2024_61797_MOESM1_ESM.xlsx]

## Sheet: Sheet1
	Table S1. Forty-six candidate genes related to cold germination tolerance
	Gene	SNP	Chromosome	Annotation
	Zm00001d011687	AX-86297104	8	IAA-amino acid hydrolase ILR1-like 4
	Zm00001d011688	AX-86297104	8	Vesicle transport v-SNARE 12
	Zm00001d049159	AX-86302170	4	Putative leucine-rich repeat receptor-like protein kinase family protein
	Zm00001d049160	AX-86302170	4	sigma factor sig2A
	Zm00001d049161	AX-86302170	4	11-beta-hydroxysteroid dehydrogenase-like 5
	Zm00001d007820	AX-86261150	2	Plant-specific domain TIGR01615 family protein
	Zm00001d007821	AX-86261150	2	CLIP-associated protein
	Zm00001d007823	AX-86261150	2	ABC transporter F family member 4
	Zm00001d007824	AX-86261150	2	60S ribosomal protein L4-1
	Zm00001d007825	AX-86261150	2	Plant Tudor-like RNA-binding protein
	Zm00001d022091	AX-116876284	7	DEAD-box ATP-dependent RNA helicase 30
	Zm00001d022092	AX-116876284	7	Cytosolic sulfotransferase 17
	Zm00001d018930	AX-86317698	7	Protein tesmin/TSO1-like CXC 2
	Zm00001d018931	AX-86317698	7	Leucine-rich repeat extensin-like protein 6
	ENSRNA049447011	AX-86317698	7	tRNA-Phe for anticodon GAA
	Zm00001d018935	AX-86317698	7	Serine/threonine-protein kinase Nek1
	Zm00001d018936	AX-86317698	7	Probable ribose-5-phosphate isomerase 3 chloroplastic
	Zm00001d007974	AX-86238955	2	Proline oxidase
	Zm00001d007975	AX-86238955	2	BTB/POZ domain-containing protein
	ENSRNA049443220	AX-86238955	2	tRNA-Glu for anticodon UUC
	Zm00001d007978	AX-86238955	2	Chromatin complex subunit A101
	Zm00001d043067	AX-86311867	3	Protein kinase family protein with ARM repeat domain
	Zm00001d043068	AX-86311867	3	Putative pentatricopeptide repeat-containing protein
	Zm00001d052800	AX-86313987	4	Methyl-CpG-binding domain-containing protein 8
	Zm00001d052801	AX-86313987	4	Copper-transporting ATPase PAA1 chloroplastic
	Zm00001d052803	AX-86313987	4	Serine/arginine-rich splicing factor SC35
	Zm00001d052804	AX-86313987	4	Putative MYB DNA-binding domain superfamily protein
	Zm00001d052852	AX-86328878	4	Probable protein phosphatase 2C 6
	Zm00001d052853	AX-86328878	4	DNA-binding protein-like%3B protein
	Zm00001d052854	AX-86328878	4	Pentatricopeptide repeat-containing protein mitochondrial
	Zm00001d052855	AX-86328878	4	HSP protein%253B Putative heat shock protein 90 family protein
	Zm00001d052856	AX-86328878	4	Calcium-transporting ATPase 2 plasma membrane-type
	Zm00001d052911	AX-86291616	4	RWD domain-containing protein
	Zm00001d014793	AX-86271769	5	thick tassel dwarf1
	Zm00001d014794	AX-86271769	5	physical impedance induced protein2
	Zm00001d014795	AX-86271769	5	Basic leucine zipper 19
	Zm00001d014813	AX-86271780	5	Serine/threonine-protein kinase ATR
	Zm00001d014814	AX-86271780	5	Transcription factor bHLH93
	Zm00001d021994	AX-86274990	7	hAT transposon superfamily protein
	Zm00001d021995	AX-86274990	7	LOB domain-containing protein 38
	Zm00001d025932	AX-86299373	10	Remorin
	Zm00001d025933	AX-86299373	10	downstream target of AGL15 2
	Zm00001d025938	AX-86299373	10	calmodulin-related
	Zm00001d045417	AX-86304707	9	2-oxoglutarate (2OG) and Fe(II)-dependent oxygenase superfamily protein
	Zm00001d005391	AX-86309806	2	Cysteine proteinases superfamily protein
	Zm00001d005392	AX-86309806	2	Lecithin-cholesterol acyltransferase-like 1
