# Supplementary material for: Sweet corn association panel and genome-wide association analysis reveal loci for chilling-tolerant germination
Source: Sci Rep. 2024 May 11;14:10791. doi: 10.1038/s41598-024-61797-7 (PMC11088700; doi:10.1038/s41598-024-61797-7)
Supplement: Supplementary file 2 — Supplementary Table S2. [file 41598_2024_61797_MOESM2_ESM.xlsx]

## Sheet: Sheet1
	Table S2. Primer list
	Primer name	Primer sequence (5'-3')
	qZmPPR-F	TCCCTCACACCCGAAACTAGC
	qZmPPR-R	GATTAGCAGGTTGTGGAGGAAGG
	qZmHSP13-F	CAAGAAGCACTCCGAGTTCATCAG
	qZmHSP13-R	TTCATCATCAACATCCTCAACCTTACC
	qZm11βHSDL5-F	ACTTCGGCAAACTGAATCATCTGG
	qZm11βHSDL5-R	GCGGTTATGTTGGTGATCTCCTC
	qZmPIIP2-F	AAGGTCACTGGTTACTTCACAAGC
	qZmPIIP2-R	ATCCGTCAAGCGAAGCAAGAAC
	qZm2OGO-F	AAATATGGGAGCGGCATTCTTGG
	qZm2OGO-R	CAGCACTTGAAGCGGAGACAG
	qZmILL4-F	TGGACTCGCAGGTGGTAACAG
	qZmILL4-R	CATGAAGCCATCGCTGGAGAAG
	qZmActin-F	GATGATGCGCCAAGAGCTG
	qZmActin-R	GCCTCATCACCTACGTAGGCAT
