# Supplementary material for: Sweet corn association panel and genome-wide association analysis reveal loci for chilling-tolerant germination
Source: Sci Rep. 2024 May 11;14:10791. doi: 10.1038/s41598-024-61797-7 (PMC11088700; doi:10.1038/s41598-024-61797-7)
Supplement: Supplementary file 3 — Supplementary Table S3. [file 41598_2024_61797_MOESM3_ESM.xlsx]

## Sheet: Sheet1
Table S3 List of inbred line name
Number	Name of inbred line
DY001	110/276
DY002	M688
DY003	19hi534
DY004	TM-2
DY005	19hi307
DY006	19hi264
DY007	T562B
DY008	330T
DY009	20hi52
DY010	20hi169
DY011	20hi127
DY012	JNT15
DY013	276
DY014	CHLYF
DY015	G17
DY016	818♀
DY017	TY1901
DY018	MMH
DY019	20hi144
DY020	CWM
DY021	DH36
DY022	20hi685
DY023	19TM
DY024	2012c313
DY025	20d2
DY026	TYF
DY027	SK2M
DY028	SK2F
DY029	19hi75
DY030	ZN215
DY031	1893-1
DY032	20hi111#
DY033	TXT88
DY034	1079Z/SU
DY035	20Q834#
DY036	RH367
DY037	JKM
DY038	82/147*
DY039	FJ-10
DY040	20hi95
DY041	7401ZA316
DY042	90M
DY043	20Q833
DY044	MT-1
DY045	A100
DY046	B*
DY047	SDM
DY048	20hi169
DY049	19QS
DY050	N3
DY051	ADF
DY052	B5
DY053	20Q682
DY054	SHL001
DY055	20Q65
DY056	A218/158
DY057	21hi134
DY058	6001BC
DY059	20hi45
DY060	z2h/2116/z2h
DY061	86*
DY062	M5
DY063	112/1406
DY064	19hi224
DY065	MGM
DY066	T16
DY067	191
DY068	TM-1
DY069	20hi225
DY070	TWS6001
DY071	QS18
DY072	MS32
DY073	20hi113
DY074	MGF
DY075	ADH2016
DY076	21hi203-1
DY077	H2-3
DY078	19hi15
DY079	MGL27
DY080	17hi147
DY081	19hi52
DY082	20Q809
DY083	112/146
DY084	19hi135
DY085	21hi172
DY086	HT7M
DY087	21hi124
DY088	2017c339
DY089	CWF
DY090	19MT48-2
DY091	20hi90
DY092	903B2
DY093	TPY3M
DY094	17930
DY095	T88B
DY096	19HBY
DY097	17899
DY098	P45
DY099	20hi161
DY100	520M
