# Supplementary material for: Sweet corn association panel and genome-wide association analysis reveal loci for chilling-tolerant germination
Source: Sci Rep. 2024 May 11;14:10791. doi: 10.1038/s41598-024-61797-7 (PMC11088700; doi:10.1038/s41598-024-61797-7)
Supplement: Supplementary file 4 — Supplementary Table S4. [file 41598_2024_61797_MOESM4_ESM.xlsx]

## Sheet: Sheet2
	Table S4 Analysis of variance table for phenotype data
Trait	Variation source	Class III SS	df	MS	F	Sig.
Germination rate	Repeat	0.005	2	0.002	4.107	0.189
	Gene (G)	30.308	99	0.306	252.157**	0
	Temperature (T)	39.2	1	39.2	32287.816**	0
	Interaction (G * T)	9.874	99	0.1	82.152**	0
Germination index	Repeat	2.489	2	1.245	0.009	0.991
	Gene (G)	15840.1	99	160.001	151.401**	0
	Temperature (T)	34369	1	34369	32521.717**	0
	Interaction (G * T)	7439.71	99	75.149	71.110**	0
Germination time	Repeat	18.137	2	9.069	2.809	0.281
	Gene (G)	58753.1	99	593.466	194.519**	0
	Temperature (T)	42024.9	1	42024.9	13774.414**	0
	Interaction (G * T)	62480	99	631.111	206.858**	0
SS: Sum of squares, df: degree of freedom, MS: Mean square, Sig.: significance
