# Supplementary material for: Sweet corn association panel and genome-wide association analysis reveal loci for chilling-tolerant germination
Source: Sci Rep. 2024 May 11;14:10791. doi: 10.1038/s41598-024-61797-7 (PMC11088700; doi:10.1038/s41598-024-61797-7)
Supplement: Supplementary file 5 — Supplementary Table S5. [file 41598_2024_61797_MOESM5_ESM.xlsx]

## Sheet: Sheet1
	Table S5: SNPs significantly correlated with multiple traits When decreasing the Bonferroni threshold to 1 × E-05
	SNP	Chromosome	Position	MAF	P-value in
					GR	GI	DT	RGR	RGI	RDT
	AX-86297104	8	158788019	0.3292			5.11e-07			4.23e-07
	AX-116876284	7	170105222	0.0277		2.27e-06			5.98e-07
	AX-86253962	8	159839459	0.2867			8.72e-07			1.35e-06
	AX-86255506	9	153996836	0.2833	4.51e-06	5.2e-06
	AX-86261150	2	240323548	0.1257		2.27e-06			5.98e-07
	AX-86262665	3	19355433	0.0608		2.69e-06			1.82e-06
	AX-86282663	9	153998019	0.2827	4.51e-06	5.2e-06
	AX-86292929	5	136648788	0.2465		2.69e-06			6.83e-06
	AX-86302170	4	18469666	0.1504	2.28e-06	4.42e-07			1.6e-06
